# Supplementary material for: Exploring the Potential of Heteroatom-Doped Graphene Nanoribbons as a Catalyst for Oxygen Reduction
Source: Nanomaterials (Basel). 2023 Oct 26;13(21):2831. doi: 10.3390/nano13212831 (PMC10650208; doi:10.3390/nano13212831)
Supplement: Supplementary file 1 [file nanomaterials-13-02831-s001.zip]

Archive with 1 entries (1 files):
- nanomaterials-2570255-supplementary.pdf
